# Supplementary material for: Induced Pluripotent Stem Cell-Derived Cardiomyocytes with SCN5A R1623Q Mutation Associated with Severe Long QT Syndrome in Fetuses and Neonates Recapitulates Pathophysiological Phenotypes
Source: Biology (Basel). 2021 Oct 18;10(10):1062. doi: 10.3390/biology10101062 (PMC8533193; doi:10.3390/biology10101062)
Supplement: Supplementary file 1 [file biology-10-01062-s001.zip]

Archive with 2 entries (2 files):
- biology-1379995-supplementary.pdf
- Video S1.AVI
